# Supplementary material for: Enhancement of the Thermostability of Microbacterium Esterase by Combinatorial Rational Design
Source: Molecules. 2024 Dec 11;29(24):5839. doi: 10.3390/molecules29245839 (PMC11676285; doi:10.3390/molecules29245839)
Supplement: Supplementary file 1 [file molecules-29-05839-s001.zip]

Archive with 1 entries (1 files):
- molecules-3341129-supplementary.pdf
